# Supplementary material for: Not So Fast: Strike Kinematics of the Araneoid Trap-Jaw Spider Pararchaea alba (Malkaridae: Pararchaeinae)
Source: Integr Org Biol. 2021 Oct 13;3(1):obab027. doi: 10.1093/iob/obab027 (PMC8514421; doi:10.1093/iob/obab027)
Supplement: obab027_Supplemental_Files [file obab027_supplemental_files.zip]

Archive with 8 entries (8 files):
- marathi abstract.docx
- portuguese abstract.docx
- S1_pararchaea_alba_F_CASENT9034330.jpg
- s2.mp4
- S3_rawdata.txt
- S4_final_pararchaea_code.txt
- S5_pararchaea_cheliceral_lengths_gapes_strikeDurations_resetDurations_kinematics_final_1page.xls
- spanish abstract.docx
