# Supplementary material for: Not So Fast: Strike Kinematics of the Araneoid Trap-Jaw Spider Pararchaea alba (Malkaridae: Pararchaeinae)
Source: Integr Org Biol. 2021 Oct 13;3(1):obab027. doi: 10.1093/iob/obab027 (PMC8514421; doi:10.1093/iob/obab027)
Supplement: obab027_Supplemental_Files [file obab027_supplemental_files.zip › S3_rawdata.txt]

#Pararchaea_Par1_M_1000fps_chel_strike_B_C001H001S0001_coords_reduced.csv
left.x,left.y,right.x,right.y
38.812,88.312,62,48.375
38.062,87.875,60.875,46.812
37.375,87.375,58.812,45.75
36,86.188,57.062,45.125
35.438,85.875,55.375,44.75
34.938,84.812,53.938,44.625
33.625,82.875,52,44.5
31.375,77.938,45.75,46.562
31.875,71.062,39.688,53
32.125,68.562,36.625,57.812
32.812,67.812,34.75,64.938
33.438,67.625,34.812,67.938
33.5,67.625,35.875,68.75
34,67.688,37.438,69
34.562,67.75,36.438,68.188
35.625,67.875,37.938,68.375
36.25,68.062,37.125,67.875

#Female_HW0075_10kfps_1B_C001H001S0001_cropped_frameshalved_xy_R.csv
left.x,left.y,right.x,right.y,Slice
90.917,127.083,73.219,108.781,1
90.792,127.292,73,109.375,3
90.667,127.5,72.875,110,5
90.5,127.833,72.812,110.625,7
89.792,128.708,72.75,111.5,9
89.042,129.208,72.75,112.656,11
88.292,129.458,72.875,113.75,13
87.583,129.542,73,114.938,15
86.875,129.458,73.375,116,17
86,129.375,73.688,116.688,19
85.583,129.292,73.906,117.125,21
84.792,128.917,74.125,117.5,23
83.958,128.458,74.344,117.812,25
82.375,127.25,74.75,118.312,27
80.375,124.75,75.375,118.938,29
79.333,123.625,76,119.5,31
78.292,122.583,76.625,120.125,33
78,122.125,77.25,120.75,35
77.833,121.833,77.375,120.875,37

#Female_HW0075_10kfps_1C_cropped_frameshalved_xy_R.csv
left.x,left.y,right.x,right.y,Slice
53.5,132.5,30.75,118.5,1
52.667,133.5,30.562,119.188,3
52,134.333,30.417,119.917,5
51.333,134.833,30.375,120.438,7
50.667,135.333,30.312,121.25,9
50,135.833,30.625,123.312,11
49.062,136.25,31.375,124.625,13
48.188,136.562,31.875,125.5,15
47.562,137.062,32,125.75,17
47,137.188,32.25,126.167,19
46.25,137.062,32.583,126.917,21
45.25,136.625,32.938,127.5,23
44.312,135.812,33.562,128.125,25
42,134.438,36.125,130.5,27
39.333,132.333,38.333,130.333,29
38.938,131.312,39,129.667,31
39.062,130.125,39.5,129,33

#Female_HW0075_10kfps_3C_cropped_frameshalved_xy_R.csv
left.x,left.y,right.x,right.y,Slice
117.833,81.75,93.833,97.917,8
118.25,82.5,94.25,98.167,10
118.583,83.167,94.667,98.417,12
118.833,83.667,95.167,98.75,14
118.917,83.917,95.667,99.083,16
118.917,84.083,96.083,99.333,18
118.917,84.417,97,99.583,20
119,85.417,98.083,100.083,22
119,86.5,99.583,100.667,24
118.917,89.417,103.167,101.25,26
117.583,93.5,107.167,101.25,28
113.75,96.417,109.75,100.167,30
112.833,97.167,110.5,99.667,32
112,97.5,NaN,NaN,34
111.667,97.917,NaN,NaN,36

#Female_HW0075_10fkps_3D_C001H001S0001_coords_byfive_left.csv
left.x,left.y
28.583,10.500
29.250,10.583
29.667,10.667
30.500,11.167
31.000,11.417
31.333,11.583
31.500,11.417
32.083,11.500
32.250,11.417
32.417,11.417
33.833,11.667
35.000,12.167
36.333,13.583
38.667,17.500
39.667,20.667
39.750,22.250
40.083,23.083


#Female_HW0075_10kfps_10A_C001H001S00010000_coords_right.csv
right.x,right.y
46.417,50.167
46.625,49.917
47,49.75
47.208,49.542
47.417,49.292
47.667,48.542
48.375,47.792
48.667,46.625
48.583,45.958
48,45.75
47.917,44.75
48,44.167
48.083,43.583
47.833,42.5
48,42.167
47.75,41.75
47.833,40.917
47.708,40.333
47.542,40.083
47.417,39.958
47.208,39.708
47.042,39.5
46.542,39.125
46.333,38.958
46.083,38.542
45.875,38.417
45.708,38.25
45.542,38.125
45.375,37.958

#Female_HW0075_10kfps_10B_C001H001S00010000_coords.csv
left.x,left.y,right.x,right.y,Slice
44.062,19.312,25.562,40,1
44.25,19.688,25.938,40.375,5
44.438,20.062,26.312,40.875,9
44.562,20.438,26.875,41,13
44.812,21,27.25,41.188,17
44.938,21.688,27.5,41.375,21
44.938,22.438,27.938,41.375,25
45.062,23.375,28.75,41.562,29
45.375,23.562,30.125,41.438,33
45.375,24.375,31.188,41.312,37
45.625,24.812,31.625,41.312,41
45.875,25.562,32,41.25,45
46.062,26.438,33,40.938,49
46,27.75,34.5,40.312,53
45.75,29.812,36.312,39.625,57
45.188,31.875,37.75,38.375,61
45.125,31.562,39,37.875,65
45.25,31.5,40,35.625,70
44.75,31.438,40.438,35,74
44.625,31.5,40.812,34.188,77
44,33,40.562,34.312,81
43.375,35.062,40.562,34.312,85

#Female_HW0075_10kfps_10C_cropped_frameshalved_xy_R.csv
left.x,left.y,right.x,
right.y,Slice
117.583,122.583,97,105.167,1
117.25,122.875,96.833,105.5,3
116.833,123,96.5,106.667,5
116.5,123.125,96.333,107.667,7
115.833,123.333,96,108.833,9
115.333,123.833,96.167,110.167,11
114.333,124.333,96,111.333,13
113.333,124.833,96.667,113.833,15
113,125.167,97,116,17
112.333,125.667,97.667,116.833,19
111.167,125.833,98.167,117.667,21
109.5,125.833,99.667,118.5,23
107.833,124.5,100.333,119,25
103.5,121.333,NaN,NaN,27
102,120.667,NaN,NaN,29

#Female_HW0075_10kfps_13A_C001H0001S0001000_coords_reduced.csv
left.x,left.y,right.x,right.y
23.25,13.875,47.188,30.562
23.25,13.875,47.188,29.938
23.25,13.875,47.562,29.188
23.25,13.875,47.938,28.062
23.25,13.688,47.188,26.812
23.688,13.188,46.5,24.812
26.062,12.875,44.562,21.875
29,14.688,42.562,20.812
32.875,15.375,41,19.812
35.688,17.938,40.562,19.812
36.5,19.375,40.375,19.938
36.812,19.438,39.938,20.062

#Female_HW0075_10kfps_15A_C001H001S0001_coords.csv
left.x,left.y,right.x,right.y
38.188,23.938,13.167,18.875
37.875,24.375,13.167,19.542
37.688,24.812,13.208,19.833
37.156,25.312,13.25,20.083
36.75,25.469,13.375,20.458
36.188,26.281,13.583,21.417
35.75,26.812,14.083,22.708
35.562,26.938,14.417,23.25
35.219,27.562,14.833,23.708
34.906,28.094,14.833,23.708
32.906,29.5,15.458,24.167
31.625,29.344,17.958,24.875
30.719,29.281,17.958,24.875
29.938,29,18.458,24.958
29.156,28.844,18.667,24.958
30.812,30,18.667,24.958
30,30.594,18.958,25.625
29.031,30.844,20.375,25.75
27.062,30.812,20.375,26.333
26.031,30.562,20.458,26.375
25,29.688,20.833,26.083
24.062,28.812,20.833,26.708
23.844,28.844,21.583,26.75
23.844,28.844,21.708,26.708
23.844,28.844,21.708,26.708

#Female_HW0075_10kfps_16A_cropped_frameshalved_xy_R.csv
left.x,left.y,right.x,right.y,Slice
116.625,69.75,151,140,1
116.875,69.625,151.625,139.812,3
117.625,69.375,152.167,139.5,5
118.125,69,152.5,139.167,7
118.5,69,153,138.75,9
118.75,69,153.562,138.312,11
119.375,68.375,154.062,137.812,13
120,68.25,154.625,136.938,15
120.625,68,155.312,135.812,17
121.125,67.75,156.125,134.312,19
121.875,67.5,156.833,132.833,21
123.25,67.25,157.5,130.812,23
124.5,67.125,158.167,128.333,25
125.875,66.875,159.333,125.333,27
131.5,67.5,160.333,119.5,29
137.375,70.5,160.333,111,31
141.375,76.25,154.667,101.167,33
142.875,81.625,149.167,97,35
143.875,85.875,146.833,96.333,37
144.625,89.25,NaN,NaN,39
145.25,92.125,NaN,NaN,41

#Female_HW0075_10kfps_6B_C001H001S0001_coords_byfive.csv
left.x,left.y,right.x,right.y
71.958,50.042,19.917,51
71.917,50.792,19.917,51.333
71.875,51.208,19.917,51.417
71.833,52.167,20.083,52
71.833,52.542,20.083,52
71.708,53.167,19.958,52.625
71.5,54.333,20.167,52.958
71.167,55.333,20.292,53.625
70.5,56.333,20.5,53.875
69.958,57.208,19.417,53.417
69.292,58.208,19.5,54.333
68.833,59.208,19.917,55.5
68,59.958,20.167,56.167
67.167,60.625,20.5,56.917
66.583,61.292,20.917,57.917
66.167,61.583,21.333,58.667
65.667,62.417,21.917,59.917
65.042,63.083,23.167,60.667
64.375,63.875,25.75,61.833
63.958,64.75,27.167,62.667
63.583,65.208,27.917,63.167
62.917,65.417,28.25,63.667
62.333,66,28.417,63.75
61.792,66.292,28.833,63.833
61.208,66.792,29,63.833
60.208,67.625,29.583,64.417
59.208,68.625,30.583,64.917
58.542,68.792,32.083,65.417
58.333,68.833,33.167,65.5
57.958,69.125,34.667,66.083
57.042,68.958,35.417,66.083
56.042,69.083,36.167,66.333
55.042,68.958,37.667,66.583
54.75,68.958,39.333,67.5
54.125,68.75,40.25,67.667
53.458,68.458,42.083,68.333
52.75,68.167,42.75,68.167
51.958,67.667,43.417,68.25
51.25,67.333,43.75,68.25
51,66.667,44.167,68.167
50.708,66.375,44.167,68.167

#Female_HW_0075_10kfps_7A_cropped_halved_xy_R.csv
left.x,left.y,right.x,right.y,Slice
179.167,131.5,132,130.25,7
178.583,132.75,132,131.25,9
178.083,134.083,132.25,132.5,11
177.083,135.667,132.5,133.75,13
176.083,137.833,133,135.5,15
174.667,140.417,133.75,137.5,17
172.583,142.917,135.25,139.75,19
168.5,146,140.25,143.25,21
160.583,147.833,145.5,145.75,23
153.917,147.083,146.75,146,25
150.167,146.333,NaN,NaN,27

#Female_HW_0075_10kfps_8A_C001H001S000S00010000_coords.csv
left.x,left.y,right.x,right.y
88.375,50.125,35,47.375
88.125,49.167,35.042,46.958
87.75,47.958,35.458,45.958
86.708,46.917,35.5,45.333
86.65,46.125,35.625,45.083
86.5,44.667,35.792,44.708
85.583,42.833,35.917,44.375
83.833,40.958,36.042,43.917
80.75,39.333,36.208,43.542
79.833,37.667,36.333,43.125
78.583,36.208,36.833,42.583
77.25,34.917,37.75,41.125
75.25,33.292,39,40.125
69.625,32.792,39.958,38.542
64.042,32.792,41.125,37.208
58.083,33.167,43.375,36.792
56.042,34.125,47.042,35.083
55.25,34.708,47.917,34.583

#male_HW0075_5kfps_6A_fixed_crop_halvedFrames_stk1_xy_R.csv
left.x,left.y,right.x,right.y,Slice
96.667,123.333,131.667,125.167,1
96.5,123.5,131.333,126.5,2
96.5,124.083,130.833,128.167,3
96.5,124.5,130.333,129.667,4
96.667,124.75,129.667,131,5
96.917,125.75,129,132.667,6
97.167,127,128.167,134.333,7
97.333,129.75,126.833,136.5,8
98.5,133.75,122.667,141.833,9
100.667,138.667,117.167,143.833,10
102.083,141.167,109.833,144.5,11
103.333,142.417,109.333,144.333,12
103.833,142.917,108.5,143.833,13

#male_HW0075_5kfps_6A_fixed_crop_halvedFrames_stk2_right_xy_R.csv
right.x,right.y,Slice
87.375,110.75,567
87.75,111.125,568
88.25,112,569
88.625,112.5,570
89.125,112.875,571
89.625,113.75,572
90.125,114.375,573
91.25,116,574
92.25,117.625,575
93.5,119.375,576
94.75,120.375,577
96.5,121.5,578
98.875,123,579
100.75,124,580
103,125,581
104.5,125.625,582
107.125,127.5,583
109,128.125,584
110.25,128.5,585
111.125,128.625,586
112.125,128.625,587
112.875,128.75,588
