# Supplementary material for: Not So Fast: Strike Kinematics of the Araneoid Trap-Jaw Spider Pararchaea alba (Malkaridae: Pararchaeinae)
Source: Integr Org Biol. 2021 Oct 13;3(1):obab027. doi: 10.1093/iob/obab027 (PMC8514421; doi:10.1093/iob/obab027)
Supplement: obab027_Supplemental_Files [file obab027_supplemental_files.zip › S4_final_pararchaea_code.txt]

#kallal_final_pararchaea_code

#Par1
TrapsKin(filename="Pararchaea_Par1_M_1000fps_chel_strike_B_C001H001S0001_coords", fps = 1000, dpi=72, lmlength=0.00042, rmlength=0.00042, lmass=0.00000000297, rmass=0.00000000297, muscle.mass=0.00000000372, mag = 16.9, spar= 5e-15, mandible = "both", fileout = "Pararchaea_Par1_M_1000fps_chel_strike_B_C001H001S0001_coords_out_spar15")

#1B
TrapsKin(filename="Female__HW0075_10Kfps_1B_C001H001S00010000_coords", fps = 5000, dpi=72, lmlength=0.00045, rmlength=0.00045, lmass=0.00000000374, rmass=0.00000000374, muscle.mass=0.00000000462, mag = 9.2, spar= 5e-15, mandible = "both", fileout = "Female__HW0075_10Kfps_1B_C001H001S00010000_coords_out_spar15")

#1C
TrapsKin(filename="Female__HW0075_10Kfps_1C_C001H001S00010000_coords", fps = 2500, dpi=72, lmlength=0.00045, rmlength=0.00045, lmass=0.00000000374, rmass=0.00000000374, muscle.mass=0.00000000462, mag = 9.6, spar= 5e-15, mandible = "both", fileout = "Female__HW0075_10Kfps_1C_C001H001S00010000_coords_out_spar15")

#6A  no male???
TrapsKin(filename="Male_Hw0075_5Kfps_6A_C001H001S0001_coords", fps = 2500, dpi = 72, lmlength=0.000--, rmlength=0.000--, lmass=0.00000000---, rmass=0.00000000---, muscle.mass=0.00000000---, mag = -.-, spar= 5e-15, mandible = "both", fileout = "Male_Hw0075_5Kfps_6A_C001H001S0001_coords_coords_out_spar15")

#6B
TrapsKin(filename="Female_Hw0075_10Kfps_6B_C001H001S0001_coords_byfive", fps = 2000, dpi=72, lmlength=0.00045, rmlength=0.00045, lmass=0.00000000372, rmass=0.00000000372, muscle.mass=0.00000000460, mag = 16.2, spar= 5e-15, mandible = "both", fileout = "Female_Hw0075_10Kfps_6B_C001H001S0001_coords_byfive_out_spar15")

#7A
TrapsKin(filename="Female_Hw0075_5Kfps_7A_C001H001S0002_coords_half", fps = 2500, dpi=72, lmlength=0.00046, rmlength=0.00046, lmass=0.00000000404, rmass=0.00000000404, muscle.mass=0.00000000497, mag = 16.3, spar= 5e-15, mandible = "both", fileout = "Female_Hw0075_5Kfps_7A_C001H001S0002_half_out_spar15")

#8A
TrapsKin(filename="Female_Hw0075_10Kfps_8A_C001H001S00010000_coords", fps = 2500, dpi=72, lmlength=0.00046, rmlength=0.00046, lmass=0.00000000401, rmass=0.00000000401, muscle.mass=0.00000000494, mag = 14.7, spar= 5e-15, mandible = "both", fileout = "Female_Hw0075_10Kfps_8A_C001H001S00010000_coords_out_spar15")

#10A
TrapsKin(filename="Female__HW0075_10Kfps_10A_C001H001S00010000_coords_right", fps = 2500, dpi=72, lmlength=0.00047, rmlength=0.00047, lmass=0.00000000418, rmass=0.00000000418, muscle.mass=0.00000000512, mag = 10.8, spar= 5e-15, mandible = "right", fileout = "Female__HW0075_10Kfps_10A_C001H001S00010000_coords_right_out_spar15")

#10B
TrapsKin(filename="Female__HW0075_10Kfps_10B_C001H001S00010000_coords", fps = 2500, dpi=72, lmlength=0.00047, rmlength=0.00047, lmass=0.00000000418, rmass=0.00000000418, muscle.mass=0.00000000512, mag = 8.9, spar= 5e-15, mandible = "both", fileout = "Female__HW0075_10Kfps_10B_C001H001S00010000_coords_out_spar15")

#10C
TrapsKin(filename="Female__HW0075_10Kfps_10C_C001H001S0001_coords_half", fps = 5000, dpi=72, lmlength=0.00047, rmlength=0.00047, lmass=0.00000000418, rmass=0.00000000418, muscle.mass=0.00000000512, mag = 10.2, spar= 5e-15, mandible = "both", fileout = "Female__HW0075_10Kfps_10C_C001H001S0001_coords_half_out_spar15")

#13A
TrapsKin(filename="Female__HW0075_10Kfps_13A_C001H001S00010000_coords", fps = 1000, dpi=72, lmlength=0.00048, rmlength=0.00048, lmass=0.00000000446, rmass=0.00000000446, muscle.mass=0.00000000545, mag = 10, spar= 5e-15, mandible = "both", fileout = "Female__HW0075_10Kfps_13A_C001H001S00010000_coords_out_spar15")

#15A
TrapsKin(filename="Female__HW0075_10Kfps_15A_C001H001S0001_coords", fps = 2500, dpi=72, lmlength=0.00043, rmlength=0.00043, lmass=0.0000000033, rmass=0.0000000033, muscle.mass=0.00000000411, mag = 9.3, spar= 5e-15, mandible = "both", fileout = "Female__HW0075_10Kfps_15A_C001H001S0001_coords_out_spar15")

#16A_1
TrapsKin(filename="Female__HW0075_10Kfps_16A_C001H001S00010000_coords", fps=5000, dpi=72, lmlength=0.00047, rmlength=0.00047, lmass=0.00000000426, rmass=0.00000000426, muscle.mass=0.00000000522, mag=28.1, spar= 5e-15, mandible = "both", fileout = "Female__HW0075_10Kfps_16A_C001H001S00010000_coords_out_spar15")
