# Supplementary material for: Not So Fast: Strike Kinematics of the Araneoid Trap-Jaw Spider Pararchaea alba (Malkaridae: Pararchaeinae)
Source: Integr Org Biol. 2021 Oct 13;3(1):obab027. doi: 10.1093/iob/obab027 (PMC8514421; doi:10.1093/iob/obab027)
Supplement: obab027_Supplemental_Files [file obab027_supplemental_files.zip › S5_pararchaea_cheliceral_lengths_gapes_strikeDurations_resetDurations_kinematics_final_1page.xls]

## Sheet: Sheet1
CHELICERAL LENGTHS
individual	L chel length (px)	R chel length (px)	avg chel length (px)	avg chel length (mm)
1	2238.05	2228.2	2233.12	0.45215
3	2358.02	2376.77	2367.39	0.479336
5	2090.34	2156.86	2123.6	0.429974
6	2236.92	2224.52	2230.72	0.451663
7	2292.17	2288.79	2290.48	0.463763
8	2292	2278.5	2285.25	0.462704
10	2344.77	2286.02	2315.39	0.468808
13	2368.09	2363.85	2365.97	0.479048
15	2138.88	2150.42	2144.65	0.434236
16	2350.37	2311.3	2330.84	0.471934
Par1	2128.9	2112.62	2120.76	0.429399
				0.456638	mean
				0.0186727	stdev
GAPES AND STRIKE DURATIONS
video	gapes	durations	fps	start	stop
1A			30000
1B	175.43	0.0068	10000
1C	178.78	0.006	10000
2A			15000	-7307	-4779
3A	179.05	0.0109333	15000	-4190	-4026
3B	172.74		10000	-6844	-3365
3C	169.64	0.0048	10000	-4012	-3925
3D	178.42	0.0075	10000
4A		0.0185333	15000	-4291	-4013
5A	179.05	0.035	5000	-7201	-7026
6A	177.71	0.0044	5000	-6269	-6196
6A_2	171.77	0.008	5000	-4885	-4805
6B	175.23	0.01925	10000
7A	174.36	0.0034	5000
8A	179.78	0.0064	10000
9A	177.07	0.0065	10000	-2450	-2385
10A		0.0108	10000
10B	178.96	0.0076	10000
10C		0.0048	10000
11A		0.0178	10000	-3390	-3212
12B	162.01	0.0077	10000	-3200	-3123
12C		0.0363	10000	-4471	-4108
13A	172.87	0.0085	10000
14A		0.0224	10000	-4163	-3939
15A	152.62	0.0084	10000
16A	155.02	0.0072	10000
Par1B	171.17	0.015
Par1C	165.62	0.006	1000	-1376	-1370
mean	172.365	0.0118007	mean
stdev	7.91733	0.00885656	stdev
OPENING DURATIONS
video	durations	fps	start	stop
1B	0.0421	10000	-3462	-3041
1C	0.0516	10000	-4291	-3775
3C	0.0483	10000	-3571	-3088
3D	0.039	10000	-2503	-2113
6A	0.0568	5000	-6076	-5792
10B	0.052	10000	-2932	-2412
10C	0.0555	10000	-2806	-2251
14A	0.041	10000	-3216	-2806
15A	0.0423	10000	-2910	-2487
16A_1	0.0425	10000	-2842	-2417
16A_2	0.0616	10000	-1998	-1382
Par1A	0.112	1000	-4149	-4037
mean	0.053725
stdev	0.0197206
Video	strike.duration	left.duration	left.total.angle	left.velocity.max	left.lin.velocity.max	left.acceleration.max	left.lin.acceleration.max	left.mass.specific.power	right.duration	right.total.angle	right.velocity.max	right.lin.velocity.max	right.acceleration.max	right.lin.acceleration.max	right.mass.specific.power	left.vmax.time	right.vmax.time	average.duration	average.velocity.max	average.lin.velocity.max	average.acceleration.max	average.lin.acceleration.max	average.mass.specific.power
Pararchaea_Par1_M_1000fps_chel_strike_B_C001H001S0001_coords_reduced	0.015	0.015	1.34709	237.418	0.0997157	70876.4	29.7681	0.28675	0.015	2.46324	361.566	0.151858	102138	42.8981	0.609622	0.00922819	0.0100671	0.015	299.492	0.125787	86507.3	36.3331	0.448186
Female__HW0075_10Kfps_1B_C001H001S0001_cropped_framesHalved_xy_R	0.0068	0.0068	1.47669	391.748	0.176287	169766	76.3945	1.4109	0.0068	1.17	231.95	0.104378	100553	45.2486	0.98924	0.00594362	0.00297181	0.0068	311.849	0.140332	135159	60.8216	1.20007
Female__HW0075_10Kfps_1C_cropped_framesHalved_xy_R	0.006	0.006	1.60785	400.984	0.180443	174206	78.3928	1.42293	0.006	1.47448	345.976	0.155689	152909	68.8093	1.12019	0.0061745	0.00583893	0.006	373.48	0.168066	163558	73.601	1.27156
Female__HW0075_10Kfps_3C_cropped_framesHalved_xy_R	0.0052	0.0052	1.25879	596.262	0.286206	464309	222.868	4.70173	0.0044	1.13566	528.477	0.253669	368043	176.661	4.00561	0.00475436	0.00438389	0.0048	562.37	0.269937	416176	199.764	4.35367
Female__HW0075_10Kfps_3D_C001H001S0001_coords_byfive_left		0.0075	1.23907	454.047	0.217942	279068	133.953	1.81775										0.0075	454.047	0.217942	279068	133.953	1.81775
male_HW0075_5kfps_6A_fixed_crop_halvedFrames_stk1_xy_R	0.0044	0.0044	1.01591	493.922	0.222265	355180	159.831	3.23917	0.0044	1.60384	699.737	0.314882	477336	214.801	6.50111	0.00411544	0.00411544	0.0044	596.829	0.268573	416258	187.316	4.87014
male_HW0075_5kfps_6A_fixed_crop_halvedFrames_stk2_right_xy_R									0.008	1.53475	281.646	0.12674	105779	47.6006	0.672751			0.008	281.646	0.12674	105779	47.6006	0.672751
Female_Hw0075_10Kfps_6B_C001H001S0001_coords_byfive	0.0195	0.0195	1.60723	109.464	0.0492588	25998.2	11.6992	0.116997	0.019	1.72531	144.389	0.0649749	29435.3	13.2459	0.121423	0.0055906	0.00937248	0.01925	126.926	0.0571169	27716.8	12.4726	0.11921
Female_Hw0075_10Kfps_7A_cropped_halved_xy_R	0.0036	0.0036	1.74754	766.787	0.352722	438173	201.56	8.81211	0.0032	1.10312	539.302	0.248079	339403	156.125	4.8078	0.0038255	0.00346846	0.0034	653.044	0.3004	388788	178.843	6.80996
Female_Hw0075_10Kfps_8A_C001H001S00010000_coords	0.0064	0.0064	2.23619	570.528	0.262443	195767	90.0527	3.03414	0.0064	1.01895	294.112	0.135292	126396	58.1421	0.754854	0.00614228	0.00656107	0.0064	432.32	0.198867	161081	74.0974	1.8945
Female__HW0075_10Kfps_10A_C001H001S00010000_coords_right									0.0108	1.01676	146.69	0.0689442	49880.2	23.4437	0.32557			0.0108	146.69	0.0689442	49880.2	23.4437	0.32557
Female__HW0075_10Kfps_10B_C001H001S00010000_coords									0.0076	1.62575	374.868	0.176188	134881	63.394	1.23402			0.0076	374.868	0.176188	134881	63.394	1.23402
Female__HW0075_10Kfps_10C_Cropped_framesHalved_xy_R	0.0052	0.0052	1.33999	550.832	0.258891	383413	180.204	3.2462	0.0044	1.15627	353.352	0.166075	149555	70.291	2.25113	0.00561879	0.00333423	0.0048	452.092	0.212483	266484	125.248	2.74867
Female__HW0075_10Kfps_13A_C001H001S00010000_coords_reduced	0.01	0.007	1.20887	299.679	0.143846	107017	51.3682	0.618386	0.01	1.1021	219.694	0.105453	63393.1	30.4287	0.313878	0.00912752	0.00966443	0.0085	259.687	0.12465	85205.1	40.8985	0.466132
Female__HW0075_10Kfps_15A_C001H001S0001_coords		0.0084	1.9061	308.42	0.132621	81657.6	35.1128	0.610754										0.0084	308.42	0.132621	81657.6	35.1128	0.610754
Female__HW0075_10Kfps_16A_cropped_framesHalved_xy_R	0.0076	0.0076	1.21687	439.196	0.206422	300609	141.286	1.69191	0.0068	1.40538	589.345	0.276992	387943	182.333	3.04648	0.00685101	0.00685101	0.0072	514.271	0.241707	344276	161.81	2.36919
PARARCHAEA avgs																PARARCHAEA avgs		0.00805312	384.252	0.176897	196405	90.9193	1.95076
PARARCHAEA stdev																PARARCHAEA stdev		0.00406134	151.642	0.0717324	134875	63.4307	1.90029
AOTEAROA avgs																AOTEAROA avgs		0.0190526	64.8222	0.0913993	7750.22	10.9278	0.269874
AOTEAROA setdev																AOTEAROA setdev		0.0052	22	0.031	3000	4.2	0.18
ZEARCHAEA avgs																ZEARCHAEA avgs		8.425e-05	25010.9	14.7915	6.78702e+08	401103	666607
ZEARCHAEA stdev																ZEARCHAEA stdev		1.7e-05	4800	2.8	200000000	120000	340000
